# Supplementary material for: Bioactive Compounds and Antioxidant Efficacy of Djulis (Chenopodium formosanum) Leaves: Implications for Sustainable Cosmeceutical Development
Source: Antioxidants (Basel). 2025 Feb 10;14(2):202. doi: 10.3390/antiox14020202 (PMC11852302; doi:10.3390/antiox14020202)
Supplement: Supplementary file 1 [file antioxidants-14-00202-s001.zip]

Archive with 1 entries (1 files):
- antioxidants-3397326-supp.pdf
